# Supplementary material for: Disulfiram repurposing combined with nutritional copper supplement as add-on to chemotherapy in recurrent glioblastoma (DIRECT): Study protocol for a randomized controlled trial
Source: F1000Res. 2018 Nov 15;7:1797. [Version 1] doi: 10.12688/f1000research.16786.1 (PMC6325620; doi:10.12688/f1000research.16786.1)
Supplement: Supplementary file 1 [file f1000research-7-18352-s0000.tgz]

Archive with 1 entries (1 files):
- 1e7d3ed6-be1f-47dd-9cd6-58de1dde2d3c_Supplementary_File_1.pdf
